# Supplementary material for: Oral Pharmacokinetic Evaluation of a Microemulsion-Based Delivery System for Novel A190 Prodrugs
Source: Biomolecules. 2025 Jul 30;15(8):1101. doi: 10.3390/biom15081101 (PMC12383972; doi:10.3390/biom15081101)
Supplement: Supplementary file 1 [file biomolecules-15-01101-s001.zip]

Archive with 1 entries (1 files):
- biomolecules-3769944-supplementary.pdf
